# Supplementary material for: Deletion of BmoR affects the expression of genes related to thiol/disulfide balance in Bacteroides fragilis
Source: Sci Rep. 2018 Sep 26;8:14405. doi: 10.1038/s41598-018-32880-7 (PMC6158253; doi:10.1038/s41598-018-32880-7)
Supplement: Supplementary file 2 — Table S3 [file 41598_2018_32880_MOESM2_ESM.xlsx]

## Sheet: Table S3
Table S3: Genes downregulated during anaerobiosis in the bmoR mutants strain.
Gene	Description	Fold change
BF638R_0010	putative exported protein	1289
BF638R_0102	putative lipoprotein	1405
BF638R_0112	conserved hypothetical protein	1.34
BF638R_0202	conserved hypothetical protein	1436
BF638R_0206	conserved hypothetical protein	1367
BF638R_0256	conserved hypothetical protein found in conjugate transposon	1303
BF638R_0283	putative exported alpha-galactosidase	1264
BF638R_0290	putative inorganic pyrophosphatase	1.26
BF638R_0324	putative exported protein	1381
BF638R_0335	putative beta-glucosidase	1242
BF638R_0393	putative two-component sensor histidine kinase	1426
BF638R_0406	putative TonB dependent outer membrane exported protein	1194
BF638R_0415	putative transmembrane protein	1255
BF638R_0425	Putative two-component system sensor histidine kinase/response regulator fusion protein	1613
BF638R_0427	putative NapC/NirT cytochrome c-type protein	1288
BF638R_0468	putative lipoprotein	1458
BF638R_0473	putative exported protein	1.13
BF638R_0474	conserved hypothetical protein	1.46
BF638R_0477	putative exported protein	1346
BF638R_0506	conserved hypothetical exported protein	1116
BF638R_0507	putative gamma-glutamyl phosphate reductase	1404
BF638R_0611	putative TonB-dependent transmembrane receptor protein	1126
BF638R_0614	putative RNA polymerase ECF-type sigma factor	1262
BF638R_0672	putative endo-beta-galactosidase	1338
BF638R_0703	putative Tonb-dependent outer membrane receptor exported protein.	1314
BF638R_0771	conserved hypothetical protein	1382
BF638R_0779	putative LPS biosynthesis-related sugar-phosphate nucleotidyltransferase	1454
BF638R_0780	putative LPS biosynthesis related DNTP-hexose dehydratase-epimerase	1642
BF638R_0786	putative LPS biosynthesis related glycosyl transferase	1514
BF638R_0787	putative transmembrane protein	1651
BF638R_0795	conserved hypothetical protein	1495
BF638R_0806	conserved hypothetical protein	1984
BF638R_0817	Putative TonB dependent outer membrane exported protein	1195
BF638R_0823	putative mannosidase	1205
BF638R_0835	possible endoribonuclease	1188
BF638R_0837	conserved hypothetical protein	1278
BF638R_0919	putative AraC transcriptional regulatory protein	1284
BF638R_1019	conserved hypothetical protein	1297
BF638R_1035	putative outer membrane protein	1.27
BF638R_1080	putative transmembrane protein	1.92
BF638R_1083	putative glycosyltransferase	1802
BF638R_1085	conserved hypothetical protein	1847
BF638R_1093	putative acetyltransferase	1249
BF638R_1222	hypothetical protein	1376
BF638R_1279	conserved hypothetical exported protein	1441
BF638R_1313	hypothetical protein	1206
BF638R_1329	conserved hypothetical protein	1246
BF638R_1330	conserved hypothetical protein	1.3
BF638R_1365	conserved protein found in conjugate transposon	1094
BF638R_1380	conserved hypothetical protein	1214
BF638R_1399	hypothetical protein	1128
BF638R_1435	putative UDP-GlcNAc 2-epimerase	2115
BF638R_1439	putative transmembrane protein	2.43
BF638R_1440	putative transmembrane protein	2022
BF638R_1441	hypothetical protein	2022
BF638R_1444	putative histidine biosynthesis protein	1709
BF638R_1452	hypothetical protein	1.54
BF638R_1454	putative LPS biosynthesis related glucose-1-phosphate thymidylyltransferase	2103
BF638R_1456	putative acyl carrier protein	1935
BF638R_1460	undecaprenyl-phosphate galactose phosphotransferase	1626
BF638R_1513	putative ABC transporter permease component	1293
BF638R_1549	conserved hypothetical protein	1257
BF638R_1550	putative acetyl transferase	1281
BF638R_1556	putative Lipopolysaccharide cholinephosphotransferase	1275
BF638R_1575	hypothetical protein	1193
BF638R_1795	putative iron transport-related family system permease protein	1152
BF638R_1813	conserved hypothetical protein	1535
BF638R_1835	hypothetical protein	1467
BF638R_1836	hypothetical protein	1461
BF638R_1921	putative transmembrane protein	1237
BF638R_2065	putative AraC family transcriptional regulator	1115
BF638R_2076	putative exported transmembrane protein	1321
BF638R_2192	putative short-chain dehydrogenase	1.27
BF638R_2209	putative lipoprotein	1073
BF638R_2258	conserved hypothetical protein	1417
BF638R_2492	putative membrane protein	1182
BF638R_2507	putative transport-related membrane protein	1051
BF638R_2556	hypothetical protein	1421
BF638R_2557	putative exported protein	1307
BF638R_2558	putative aspartyl protease	1184
BF638R_2591	putative polysaccharide transporter/flippase	1613
BF638R_2593	putative glycosyltransferase O-antigen related protein	1682
BF638R_2594	putative acetolactate synthase	1476
BF638R_2597	putative LPS biosynthesis-related sugar-phosphate nucleotidyltransferase	1854
BF638R_2598	putative LPS biosynthesis related DNTP-hexose dehydratase-epimerase	1933
BF638R_2599	putative transcriptional regulatory protein	2292
BF638R_2678	tryptophan synthase beta chain	1069
BF638R_2735	conserved hypothetical protein	2077
BF638R_2814	putative glycosyltransferase	1353
BF638R_2886	tyrosine site-specific recombinase	1328
BF638R_2922	hypothetical protein	1133
BF638R_3030	putative exported protein	1336
BF638R_3215	putative lipoprotein	1365
BF638R_3314	hypothetical protein	1152
BF638R_3318	conserved hypothetical protein	1.23
BF638R_3352	hypothetical protein	1244
BF638R_3461	putative membrane protein	1196
BF638R_3475	putative glycosyltransferase	1803
BF638R_3476	putative LPS biosynthesis related glycosyltransferase	1886
BF638R_3477	putative LPS biosynthesis related protein	1725
BF638R_3479	putative LPS biosynthesis related glycosyltransferase	2046
BF638R_3480	putative LPS biosynthesis related glycosyltransferase	1662
BF638R_3485	putative LPS biosynthesis-related sugar-phosphate nucleotidyltransferase	1974
BF638R_3487	putative LPS biosynthesis related glycosyltransferase	1.64
BF638R_3489	putative LPS biosynthesis related transcriptional regulatory protein	1827
BF638R_3503	hypothetical protein	1358
BF638R_3511	putative aminotransferase	1131
BF638R_3588	conserved hypothetical exported protein	1328
BF638R_3597	putative membrane protein	1513
BF638R_3641	hypothetical protein	1.43
BF638R_3643	hypothetical protein	1197
BF638R_3667	hypothetical protein	1267
BF638R_3753	putative LPS biosynthesis related protein	1756
BF638R_3765	putative LPS biosynthesis related protein	1314
BF638R_3770	putative LPS biosynthesis related dehydratase	1647
BF638R_3775	putative transcriptional regulator	1316
BF638R_3915	conserved hypothetical protein	1296
BF638R_3916	putative lipoprotein	1233
BF638R_3985	putative ABC transporter transmembrane component	1.22
BF638R_4099	conserved hypothetical protein	1234
BF638R_4165	conserved hypothetical protein	1182
BF638R_4283	hypothetical protein	1461
BF638R_4284	putative glycosyltransferase	1284
BF638R_4416	conserved hypothetical protein	1207
BF638R_4437	conserved hypothetical protein	1386
BF638R_4477	conserved hypothetical protein	1112
BF638R_4525	putative metalloprotease	1115
