# Supplementary material for: Deletion of BmoR affects the expression of genes related to thiol/disulfide balance in Bacteroides fragilis
Source: Sci Rep. 2018 Sep 26;8:14405. doi: 10.1038/s41598-018-32880-7 (PMC6158253; doi:10.1038/s41598-018-32880-7)
Supplement: Supplementary file 3 — Table S4 [file 41598_2018_32880_MOESM3_ESM.xlsx]

## Sheet: Table S4
Table S4: Genes upregulated during anaerobiosis in the bmoR mutants strain.
Gene	Description	Fold change
BF638R_0225	putative exported protein	1.42
BF638R_0454	conserved hypothetical protein	1.12
BF638R_0572	putative pyridine nucleotide oxidoreductase	11357
BF638R_0710	putative histidine kinase	1143
BF638R_0733	putative transcriptional regulator protein	1202
BF638R_1020	putative reverse transcriptase	1035
BF638R_1106	conserved hypothetical protein	1089
BF638R_1322	putative alpha-glucosidase protein	1248
BF638R_1408	conserved hypothetical protein	1144
BF638R_1599	putative chondroitinase AC precursor	1182
BF638R_1629	conserved hypothetical protein	1.68
BF638R_1864	putative glucose-1-phosphate thymidyl transferase	2767
BF638R_1866	putative glucose-1-P-cytidylyltransferase	2465
BF638R_1868	putative LPS biosynthesis related phosphoenolpyruvate decarboxylase	2.77
BF638R_1871	putative LPS biosynthesis related acetyltransferase	2724
BF638R_1873	putative LPS biosynthesis related hypothetical protein	2731
BF638R_1878	putative LPS biosynthesis related dehydratase	3186
BF638R_1879	putative LPS biosynthesis related epimerase	3467
BF638R_1883	putative LPS biosynthesis related UndPP-QuiNAc-P-transferase	1468
BF638R_1948	conserved hypothetical protein	1168
BF638R_2134	conserved hypothetical exported protein	1264
BF638R_2227	putative polyketide synthesis O-methyltransferase	1083
BF638R_2509	precorrin-3B C17-methyltransferase	1155
BF638R_2575	putative GTP-binding protein	1251
BF638R_2686	putative L-asparaginase I	1278
BF638R_2700	conserved hypothetical membrane protein	1975
BF638R_2774	putative tRNA processing ribonuclease	1198
BF638R_2796	conserved hypothetical protein	1198
BF638R_2887	hypothetical protein	1371
BF638R_2959	putative N-acetylglucosamine-6-phosphate deacetylase	1297
BF638R_3210	conserved hypothetical protein	1142
BF638R_3240	putative aldolase	1229
BF638R_3387	putative hydrolase	1134
BF638R_3650	conserved hypothetical protein	1368
BF638R_3972	putative TetR-family transcriptional regulator	1348
BF638R_4194	putative lipoprotein	1272
BF638R_4219	putative endo-beta-galactosidase	1148
BF638R_4253	conserved hypothetical protein	1119
BF638R_4412	conserved hypothetical protein	1442
BF638R_4444	putative lipoprotein	1155
