# Supplementary material for: Deletion of BmoR affects the expression of genes related to thiol/disulfide balance in Bacteroides fragilis
Source: Sci Rep. 2018 Sep 26;8:14405. doi: 10.1038/s41598-018-32880-7 (PMC6158253; doi:10.1038/s41598-018-32880-7)
Supplement: Supplementary file 4 — Table S5 [file 41598_2018_32880_MOESM4_ESM.xlsx]

## Sheet: Table S5
Table S5: Genes downregulated in the bmoR mutants strain after 1 h exposure to atmospheric oxygen.
Gene	Description	Fold change
BF638R_0021	putative exported L-aspartate oxidase	1699
BF638R_0107	conserved hypothetical protein	1745
BF638R_0132	putative exported signal peptidase I	1344
BF638R_0152	putative membrane protein	1254
BF638R_0264	putative GntR-family regulatory protein	1528
BF638R_0283	putative exported alpha-galactosidase	1524
BF638R_0289	putative lipoprotein	1364
BF638R_0303	putative cell division protein	1391
BF638R_0323	conserved hyportetical membrane protein	1305
BF638R_0338	putative exported protein	1397
BF638R_0349	putative exported endo-arabinase	1268
BF638R_0385	putative beta-galactosidase	1236
BF638R_0390	putative exported protein	1331
BF638R_0439	putative transmembrane permease	1167
BF638R_0469	putative export protein	1177
BF638R_0482	conserved hypothetical protein	1398
BF638R_0493	putative UDP-2,3-diacylglucosamine hydrolase	1188
BF638R_0510	putative glutamate racemase	1259
BF638R_0534	putative two-component histidine sensor kinase	1635
BF638R_0548	putative outer membrane protein	1323
BF638R_0565	conserved hypothetical protein	1106
BF638R_0571	putative MarR family transcriptional regulator	1328
BF638R_0578	potassium-transporting ATPase c chain	1202
BF638R_0595	putative exported rhamnosidase A	1534
BF638R_0656	putative transmembrane amino-terminal protease	1492
BF638R_0674	conserved hypothetical protein	1212
BF638R_0758	conserved hypothetical protein	1147
BF638R_0781	conserved hypothetical protein	1298
BF638R_0786	putative LPS biosynthesis related glycosyl transferase	2472
BF638R_0801	pseudo gene UDP-glucose 6-dehydrogenase	1812
BF638R_0810	putative DegT/DnrJ/EryC1/StrS family aminotransferase protein	1324
BF638R_0816	putative glycosyl hydrolase	1164
BF638R_0853	putative potassium uptake protein	1327
BF638R_0861	putative sulfatase	1329
BF638R_0919	putative AraC transcriptional regulatory protein	1603
BF638R_1035	putative outer membrane protein	1391
BF638R_1064	conserved hypothetical protein	1219
BF638R_1126	conserved hypothetical protein	1378
BF638R_1129	putative ribosomal large subunit pseudouridine synthase	1.15
BF638R_1147	putative type I restriction-modification system specificity system, partial	1473
BF638R_1148	putative type IC restriction-modification system specificity subunit, partial	1342
BF638R_1201	putative transmembrane protein	1.23
BF638R_1254	putative polysialic acid transport protein	1436
BF638R_1273	possible phosphodiesterase/nucleotide pyrophosphatase-like protein	1147
BF638R_1354	conserved hypothetical protein found in conjugate transposon	1.29
BF638R_1362	putative maturase/reverse transcriptase	1249
BF638R_1378	conserved hypothetical protein	1255
BF638R_1392	hypothetical protein	1347
BF638R_1422	hypothetical protein	1269
BF638R_1453	putative glycosyl transferase	1509
BF638R_1459	putative DegT/DnrJ/EryC1/StrS family amino sugar synthetase	1945
BF638R_1484	putative nicotinate-nucleotide pyrophosphorylase [carboxylating] (quinolinate phosphoribosyltransferase [decarboxylating])	1229
BF638R_1534	conserved hypothetical protein	1259
BF638R_1594	conserved hypothetical protein	1087
BF638R_1640	conserved hypothetical protein	1175
BF638R_1723	putative outer membrane protein	1197
BF638R_1727	putative exported protein	1649
BF638R_1818	conserved hypothetical protein	1495
BF638R_1837	conserved hypothetical protein	1.3
BF638R_1947	putative sugar O-acetyltransferase	1223
BF638R_1962	conserved hypothetical protein	1296
BF638R_2014	hypothetical protein	1434
BF638R_2026	conserved hypothetical protein	1.29
BF638R_2034	conserved hypothetical protein	1224
BF638R_2046	hypothetical protein	1379
BF638R_2058	hypothetical protein	1117
BF638R_2089	conserved hypothetical protein	1466
BF638R_2094	conserved transmembrane protein	1363
BF638R_2147	conserved hypothetical protein	1129
BF638R_2185	putative Aldo/kedo reductase pseudogene	1053
BF638R_2211	putative exported protein	1243
BF638R_2212	putative membrane protein	1598
BF638R_2247	putative NAD dependent epimerase/dehydratase	1306
BF638R_2261	putative uracil permease	1206
BF638R_2271	putative ABC transport system, ATP-binding protein	1388
BF638R_2296	putative cation efflux-related outer membrane exported protein	1399
BF638R_2309	putative exported protein	1.31
BF638R_2376	conserved hypothetical membrane protein	1491
BF638R_2377	hypothetical exported protein	1369
BF638R_2489	conserved hypothetical protein	1241
BF638R_2500	putative membrane protein	1165
BF638R_2540	putative N-acetylmuramoyl-L-alanine amidase	1188
BF638R_2560	conserved hypothetical protein	1321
BF638R_2564	Putative bacteriophage integrase	1502
BF638R_2591	putative polysaccharide transporter/flippase	2038
BF638R_2598	putative LPS biosynthesis related DNTP-hexose dehydratase-epimerase	1744
BF638R_2610	electron transport complex protein RnfG	1.45
BF638R_2614	conserved hypothetical protein	1186
BF638R_2702	putative exported methylamine utilization protein	1289
BF638R_2795	conserved hypothetical protein	1336
BF638R_2811	putative LPS biosynthesis related glycosyltransferase	1568
BF638R_2831	putative exported protein	1.79
BF638R_2841	hypothetical protein	1329
BF638R_2842	putative two-component system response regulator protein (fragment)	1.59
BF638R_2878	putative lipoprotein	1.41
BF638R_2920	putative ECF sigma factor	1511
BF638R_2929	hypothetical protein	1501
BF638R_3016	putative regulatory protein	1107
BF638R_3226	putative exported protein	1.88
BF638R_3270	putative membrane protein	1244
BF638R_3276	putative iron storage-related regulatory protein	1242
BF638R_3277	putative membrane protein	1308
BF638R_3320	mobilisation protein B	1085
BF638R_3337	putative transport-related membrane protein	1577
BF638R_3346	conserved hypothetical protein	1683
BF638R_3374	putative AraC-family regulatory protein	1281
BF638R_3419	conserved exported hypothetical protein	1201
BF638R_3425	conserved hypothetical protein	1454
BF638R_3476	putative LPS biosynthesis related glycosyltransferase	1.64
BF638R_3482	DNTP-hexose dehydratase-epimerase	1451
BF638R_3485	putative LPS biosynthesis-related sugar-phosphate nucleotidyltransferase	1062
BF638R_3486	putative LPS biosynthesis related DNTP-hexose dehydratase epimerase	1.8
BF638R_3603	putative membrane protein	1579
BF638R_3606	putative RNA polymerase sigma factor	1281
BF638R_3630	putative polysialic acid transport protein	1211
BF638R_3658	conserved hypothetical protein	1597
BF638R_3663	conserved hypothetical protein	1275
BF638R_3670	putative lipoprotein	1345
BF638R_3735	putative thiamine biosyntehsis related protein	1424
BF638R_3756	putative LPS biosynthesis related transmembrane protein	1379
BF638R_3758	putative LPS biosynthesis related hypothetical protein	1739
BF638R_3762	putative spore coat polysaccharide biosynthesis protein E	1289
BF638R_3769	putative LPS biosynthesis related epimerase	1577
BF638R_3787	putative exported protein	1259
BF638R_3849	putative exported serine protease, subtilase family	1265
BF638R_3877	putative exported protein	1551
BF638R_3902	putative exported protein	1513
BF638R_3991	conserved hypothetical protein	1326
BF638R_4128	conserved hypothetical protein	1361
BF638R_4161	putative transmembrane ferredoxin-like protein	1051
BF638R_4198	putative transmembrane protein	1293
BF638R_4212	hypothetical protein	1387
BF638R_4281	possible regulatory protein	1103
BF638R_4283	hypothetical protein	1165
BF638R_4293	putative DNA-binding protein	1499
BF638R_4295	conserved hypothetical protein	1247
BF638R_4316	hypothetical protein	1633
BF638R_4331	putative outer membrane protein	1634
BF638R_4344	putative two-component sensor histidine kinase with PAS domain	1.09
BF638R_4354	putative ECF-type RNA polymerase	1157
BF638R_4392	conserved protein found in conjugate transposon	1297
BF638R_4454	putative exported protein	1447
BF638R_4505	putative AraC-family transcriptional regulator	1357
BF638R_4506	conserved hypothetical protein	1112
BF638R_4520	putative transmembrane protein	1291
