# Supplementary material for: Deletion of BmoR affects the expression of genes related to thiol/disulfide balance in Bacteroides fragilis
Source: Sci Rep. 2018 Sep 26;8:14405. doi: 10.1038/s41598-018-32880-7 (PMC6158253; doi:10.1038/s41598-018-32880-7)
Supplement: Supplementary file 5 — Table S6 [file 41598_2018_32880_MOESM5_ESM.xlsx]

## Sheet: Table S6
Table S6: Genes upregulated in the bmoR mutants strain after 1 h exposure to atmospheric oxygen.
Gene	Description	Fold change
BF638R_0442	putative glycosyltransferase	1421
BF638R_0552	hypothetical protein	1516
BF638R_0572	putative pyridine nucleotide oxidoreductase	7623
BF638R_0608	putative transmembrane protein	1765
BF638R_0632	putative tetrapyrrole (corrin/porphyrin) methylase	1665
BF638R_0652	putative AcrB/AcrD/AcrF family efflux transporter	1729
BF638R_0761	putative Lao/Ao arginine transport system kinase	1321
BF638R_1063	putative sigma-54 dependent transcriptional regulator	1161
BF638R_1412	putative transcriptional regulatory protein	1205
BF638R_1499	putative alpha-galactosidase	1282
BF638R_1500	putative histidine decarboxylase	1782
BF638R_1629	conserved hypothetical protein	1877
BF638R_1785	putative integrase/transposase	1283
BF638R_1787	conserved hypothetical protein	1296
BF638R_1867	putative LPS biosynthesis related phosphoenolpyruvate phosphomutase	1594
BF638R_1869	putative LPS biosynthesis related 2-aminoethylphosphonate pyruvate aminotransferase	2509
BF638R_2157	putative transmembrane cation-transporting ATPase	1668
BF638R_2352	putative fosmidomycin resistance protein	1783
BF638R_2450	conserved hypothetical protein	1243
BF638R_2634	conserved hypothetical protein	1269
BF638R_2699	hypothetical membrane protein	7868
BF638R_2700	conserved hypothetical membrane protein	7411
BF638R_2701	putative exported thioredoxin	5104
BF638R_2868	putative hydrolase	1348
BF638R_2987	putative ABC transport system, ATP-binding protein	1199
BF638R_3256	putative lipoprotein	1294
BF638R_3330	putative exported protein	1.22
BF638R_3342	putative lipoprotein	1.28
BF638R_3384	conserved hypothetical protein	1.38
BF638R_3622	conserved hypothetical protein	1457
BF638R_3687	putative membrane protein	1288
BF638R_3746	conserved hypothetical protein	1.36
BF638R_3824	putative exported protein	1157
BF638R_3961	conserved hypothetical protein	1326
BF638R_3996	conserved hypothetical protein	1563
BF638R_4003	putative histidine ammonia-lyase	1458
BF638R_4131	putative bacteriophage integrase	1247
BF638R_4193	putative outer membrane protein	2729
BF638R_4194	putative lipoprotein	6686
BF638R_4309	conserved hypothetical protein	1474
BF638R_4355	putative lipoprotein releasing system transmembrane protein	1261
BF638R_4396	putative transmembrane conserved protein found in conjugative transposon	1499
